# Supplementary material for: A 12-Week Randomized Controlled Trial of Nutrition and Exercise Education with Dietary Supplementation for Sarcopenia Prevention in Korean Baby Boomers
Source: Nutrients. 2025 Sep 20;17(18):3008. doi: 10.3390/nu17183008 (PMC12472921; doi:10.3390/nu17183008)
Supplement: Supplementary file 1 [file nutrients-17-03008-s001.zip]

Archive with 2 entries (2 files):
- nutrients-3854828-File S1.pdf
- nutrients-3854828-tables.pdf
